# Supplementary material for: Genetic dissection of Al tolerance QTLs in the maize genome by high density SNP scan
Source: BMC Genomics. 2014 Feb 24;15(1):153. doi: 10.1186/1471-2164-15-153 (PMC4007696; doi:10.1186/1471-2164-15-153)
Supplement: Supplementary file 2 — Additional file 2: Table S2: SNP markers flanking each Al tolerance QTL in a windows size of approximately 200 bp to the SNP associated with Al tolerance at highest P-value. (XLSX 30 KB) [file 12864_2013_7015_MOESM2_ESM.xlsx]

## Sheet: Plan1
Marker		Original Name		Type		Chromosome		B73 RefGen_v2 position (bp)		Polymorphism type		Assays		Annotation
ss229692434		PZE02209907271		HapMap_Marker		2		212,940,484		intergenic				Context seq
ss229692435		PZE02209907297		HapMap_Marker		2		212,940,510		intergenic				Context seq
arker		Original Name		Type		Gene/Locus		Chromosome		B73 RefGen_v2 position (bp)		Polymorphism type		Assays		Annotation
ss229783670		PZE03185736560		HapMap_Marker		GRMZM2G072853		3		187,460,204		intronic				Context seq
ss229783671		PZE03185736629		HapMap_Marker		GRMZM2G072853		3		187,460,273		intronic				Context seq
ss229783672		PZE03185736637		HapMap_Marker		GRMZM2G072853		3		187,460,281		intronic				Context seq

## Sheet: Plan2
Table S2. SNP markers flanking each QTL in a windows size of approximately 200 bp to the SNP associated with Al tolerance at highest P-value.
QTL	Marker	Original Name	Gene/Locus	Chromosome	B73 RefGen_v2 position (bp)	Polymorphism type	Context Sequence
qALT2	ss229692434	PZE02209907271		2	212940484	intergenic	ctggctgcacccttaggtgacttttgcacggattgtcttttgggtaaaag[A/T]cttcgattaatgcacttgttgtgctagtccggctgcacccttaggcaact
qALT2	ss229692435	PZE02209907297		2	212940510	intergenic	cacggattgtcttttgggtaaaagacttcgattaatgcacttgttgtgct[A/C]gtccggctgcacccttaggcaacttttgcacggattgtcgcacgcgaggg
qALT3	ss229783670	PZE03185736560	GRMZM2G072853	3	187460204	intronic	gaaaataactgaaattgaagttatctgagacatttactggtataacttttt[-/t]cctcggtgtacatccctaagcaggaagctgctgataattcgatacaagct
qALT3	ss229783671	PZE03185736629	GRMZM2G072853	3	187460273	intronic	agcaggaagctgctgataattcgatacaagcttctggcatggctgaagtt[T/G]cacttaaatagctgacttatgctttgaacagctgcaggacttgaacatta
qALT3	ss229783672	PZE03185736637	GRMZM2G072853	3	187460281	intronic	gctgctgataattcgatacaagcttctggcatggctgaagtttcacttaa[A/T]tagctgacttatgctttgaacagctgcaggacttgaacattatgtggact
qALT3	ss229783673	PZE03185736753	GRMZM2G072853	3	187460397	intronic	cggatattgagttcaacgtatgtttttgtcttgattatataatatttttc[T/C]gctcccttttttgcagttctttagtgttgtttacttttcttttttttttg
qALT5	ss229142783	PZE0529615796	GRMZM2G022019	5	30301845	intronic	ctctctgccgcgggcacagccgcagcgtgaccccgcacagccccttcacc[G/C]gcacgggcgctgctgaccagcaaaccgccaccgggagcagcaccttcccc
qALT5	ss229142785	PZE0529615831	GRMZM2G022019	5	30301880	intronic	cacagccccttcaccggcacgggcgctgctgaccagcaaaccgccaccgg[G/A]agcagcaccttccccgccggcccacgcgtcaccgtcaccctcctccacag
qALT5	ss229142786	PZE0529615839	GRMZM2G022019	5	30301888	intronic	cttcaccggcacgggcgctgctgaccagcaaaccgccaccgggagcagca[C/T]cttccccgccggcccacgcgtcaccgtcaccctcctccacagcatcctcc
qALT5	ss229142787	PZE0529615850	GRMZM2G022019	5	30301899	intronic	cgggcgctgctgaccagcaaaccgccaccgggagcagcaccttccccgcc[G/A]gcccacgcgtcaccgtcaccctcctccacagcatcctccccaccgtgggc
qALT5	ss229142788	PZE0529615855	GRMZM2G022019	5	30301904	intronic	gctgctgaccagcaaaccgccaccgggagcagcaccttccccgccggccc[A/G]cgcgtcaccgtcaccctcctccacagcatcctccccaccgtgggcctcta
qALT5	ss229142789	PZE0529615894	GRMZM2G022019	5	30301943	intronic	cccgccggcccacgcgtcaccgtcaccctcctccacagcatcctccccac[C/T]gtgggcctctactcggcggccggtctcgtccccgccgagggctcccccac
qALT5	ss229142790	PZE0529615927	GRMZM2G022019	5	30301976	intronic	cacagcatcctccccaccgtgggcctctactcggcggccggtctcgtccc[C/T]gccgagggctcccccacagccaccgcggctggcctccaccccaccgcaag
qALT5	ss229142791	PZE0529615943	GRMZM2G022019	5	30301992	intronic	ccgtgggcctctactcggcggccggtctcgtccccgccgagggctccccc[A/G]cagccaccgcggctggcctccaccccaccgcaagctccttctcggtcggg
qALT5	ss229142792	PZE0529615976	GRMZM2G022019	5	30302025	intronic	ccgccgagggctcccccacagccaccgcggctggcctccaccccaccgca[A/G]gctccttctcggtcgggcttcccggtgccttccctgcgcaacagcagttg
qALT6	ss229188175	PZE0605865060		6	5862641	intergenic	aacaacgatctgtataaggtccggtaccctaaatttagagtttttgagcg[T/A]acgcaaaccctccagcaagagtctgtaacacgtccggtaaaatagcggac
qALT6	ss229188178	PZE0605869185	GRMZM5G870170	6	5866766	UTR5	catggaggacctctccgctttgactctgtttaccgcgcacagataccatt[C/G]cggaagggacccagacgcagcctacacctgcacggctgcaccgcagggag
qALT6	ss229188181	PZE0605869406	GRMZM5G870170	6	5866987	nonsynonymous	gcgcacccatcgggaattccggacccgattcgctttcctatttcattcca[C/T]tccacccgcttttgggtgtgtggacgatgcatggggagagagagagggag
qALT6	ss229188185	PZE0605869495	GRMZM5G870170	6	5867076	synonymous	agagagagggagcgggagagtctcctcctcctccccgaccggagcgccgg[T/C]gccatggaagggggcggcgagcaccaccacccgcttagcgtattcctccg
qALT6	ss229188191	PZE0605870090	GRMZM5G870170	6	5867671	intronic	cacgttgtcacaagaaggctttaatagagagccctggcgtcttttaggaa[T/G]aaaatcatatgtgcagccagcgtgcattactgcgaaaagttatgatgaag
qALT6	ss229188195	PZE0605872321	GRMZM5G870170	6	5869901	synonymous	acttcaggttttctgctacttgcacgagttattgccgcaacttgttgtgt[G/C]acactatccgcttcaatggccgcacggctaggttcaactccaatggctgc
qALT6	ss229188199	PZE0605873479	GRMZM5G870170	6	5871059	nonsynonymous	ttggaatctggatagctctggtgatctacatgagcctccggatgtttgct[G/A]gattttggaggtaaacaatcccagtaattttattcgtatgctggcatgtg
qALT6	ss229188203	PZE0605873753	GRMZM5G870170	6	5871333	intronic	gtggctgcttcgcgtatgttaacaatggttttaccgctcttcgttctgtt[C/T]ttccaggatagggacggcacaagggccctgggcttatcttcgcggctgaa
qALT6	ss229188205	PZE0605873798	GRMZM5G870170	6	5871378	nonsynonymous	ctgttcttccaggatagggacggcacaagggccctgggcttatcttcgcg[G/T]ctgaacatagaggcagagctagtaacctgactcaccagcacgacgagcac
qALT6	ss229188206	PZE0605874171	GRMZM5G870170	6	5871751	UTR3	gcctagattgtgacagatgcaaaattatgtcatggttggctactatgcgt[A/T]gcagggctgcaatacatgtttccatcaggaaggctgtcacaagtttaaca
qALT6	ss229188208	PZE0605884636		6	5880718	intergenic	tggcgggaaagaggccatgaatccacgggcagagaggggagggcggcggt[A/G]ataaggtctcgggcaggccggagaaactctggtgagcgattccgaccacg
qALT8	ss229313302	PZE0822594350	AC187157.4_FGT002	8	22681012	synonymous	ctctttttttatttcagattttttcctggtgatactaacatggtgctgcg[A/G]gaatttgagaagtgtgggatagtcttgagacatgttcttggtccaaggga
qALT8	ss229313300	PZE0822593740	AC187157.4_FGT002	8	22681622	synonymous	aaagcgctcgccaagcatgggcagcagctaaacagtgttcttatcattgg[T/C]gtgaagccagtggatccgtggcagctgcagtacctgaacgagaacaccaa
qALT8	ss229313299	PZE0822593704	AC187157.4_FGT002	8	22681658	synonymous	gttcttatcattggtgtgaagccagtggatccgtggcagctgcagtacct[G/A]aacgagaacaccaacgagaactaccaggggagcgctacagccacgttcac
qALT8	ss229313298	PZE0822593666	AC187157.4_FGT002	8	22681696	nonsynonymous	gctgcagtacctgaacgagaacaccaacgagaactaccaggggagcgcta[C/G]agccacgttcacatcgcaacctgtagcgccaagtggatttgcaaccagga
qALT8	ss229313296	PZE0822593620	AC187157.4_FGT002	8	22681742	synonymous	gctacagccacgttcacatcgcaacctgtagcgccaagtggatttgcaac[C/G]aggaatgcactagcacctctacctagcaacactctgacgaatggcagctg
each QTL in a windows size of approximately 200 bp to the highest SNP associated with
