# Supplementary material for: Genetic dissection of Al tolerance QTLs in the maize genome by high density SNP scan
Source: BMC Genomics. 2014 Feb 24;15(1):153. doi: 10.1186/1471-2164-15-153 (PMC4007696; doi:10.1186/1471-2164-15-153)
Supplement: Supplementary file 3 — Additional file 3: Table S3: Predicted genes from 18.70 to 40.10 Mbp on chromosome 5, comprising the qALT5. (XLSX 51 KB) [file 12864_2013_7015_MOESM3_ESM.xlsx]

## Sheet: TableS3
Table S3: Predicted genes from 18.70 to 40.10 Mbp on chromosome 5, comprising the qALT5.
*GBS-based SNPs associated with Al tolerance, and their respective #score value based on -log10 (P-value).
Gene ID	Start (bp)	End (bp)	GBS_SNP*	Score#	Gene Ontology	Best hit in Arabidopsis	Best hit in rice	Gene description
GRMZM2G452935	18704957	18706678			GO:0004190,GO:0016021	Presenilin-2	LOC_Os03g40700.1	presenilin, putative, expressed
GRMZM2G138572	18753627	18756558			GO:0003676	ATPase E1	LOC_Os03g40310.1	RNA recognition motif containing protein, putative, expressed
GRMZM2G087326	18767810	18770458			GO:0008466,GO:0016758,GO:0007047,GO:0030244,GO:0005618,GO:0030054	reversibly glycosylated polypeptide 2	LOC_Os03g40270.1	alpha-1,4-glucan-protein synthase, putative, expressed
GRMZM2G388576	18820876	18866290			GO:0004672,GO:0005524,GO:0006468,GO:0005515	Mov34/MPN/PAD-1 family protein	LOC_Os05g30800.1	26S proteasome non-ATPase regulatory subunit 14, putative, expressed
GRMZM2G178351	18925168	18927203			GO:0005506,GO:0009055,GO:0016705,GO:0020037,GO:0055114	cytochrome P450, family 79, subfamily B, polypeptide 2	LOC_Os04g08828.1	cytochrome P450, putative, expressed
GRMZM2G045192	18992634	18995244			GO:0015035,GO:0030288	Thioredoxin superfamily protein	NA	NA
GRMZM2G045462	18996667	18997768			NA	RING/U-box superfamily protein	LOC_Os03g40170.1	zinc finger, C3HC4 type domain containing protein, expressed
GRMZM2G375984	19048283	19055775			NA	DEK domain-containing chromatin associated protein	LOC_Os03g40010.1	DEK C terminal domain containing protein, expressed
GRMZM2G074898	19123690	19126862			GO:0006412,GO:0005840,GO:0003735	ribosomal protein L24	LOC_Os05g40820.2	ribosomal protein L24, putative, expressed
GRMZM2G074871	19132800	19135007			GO:0005506,GO:0009055,GO:0016705,GO:0020037,GO:0055114	cytochrome P450, family 71 subfamily B, polypeptide 7	LOC_Os03g39760.1	cytochrome P450, putative, expressed
GRMZM2G375947	19136194	19139866			NA	Major facilitator superfamily protein	LOC_Os08g31670.1	transporter, putative, expressed
GRMZM2G074835	19141796	19143774			NA	NA	NA	NA
AC210883.4_FG003	19182664	19184912			NA	NA	NA	NA
GRMZM2G081221	19186429	19191126			GO:0005515	SMAD/FHA domain-containing protein	LOC_Os08g23680.1	FHA domain containing protein, putative, expressed
GRMZM2G105518	19237763	19238611			GO:0016020,GO:0009765	photosystem II light harvesting complex gene 2.1	LOC_Os03g39610.1	chlorophyll A-B binding protein, putative, expressed
GRMZM2G403149	19242125	19248604			GO:0005525,GO:0015093,GO:0015684,GO:0016021,GO:0005622	GTP-binding family protein	LOC_Os01g27730.1	GTPase of unknown function domain containing protein, putative, expressed
GRMZM2G403218	19248578	19256071			NA	FRIGIDA-like protein	LOC_Os03g39129.1	frigida, putative, expressed
GRMZM2G333140	19298125	19301282			NA	NA	LOC_Os03g39040.1	zinc knuckle domain containing protein, expressed
GRMZM2G088005	19435123	19436657			GO:0003677	DNA binding	LOC_Os06g42890.1	DNA binding protein, putative, expressed
GRMZM2G087233	19437605	19439848			GO:0003735,GO:0006412,GO:0005840	senescence associated gene 24	LOC_Os05g07700.1	ribosomal protein, putative, expressed
GRMZM2G386714	19438854	19449951			GO:0000166,GO:0004812,GO:0005524,GO:0006418,GO:0005737,GO:0003676,GO:0006412	lysyl-tRNA synthetase 1	LOC_Os03g38980.1	tRNA synthetases class II domain containing protein, expressed
GRMZM2G087165	19451041	19453481			GO:0003735,GO:0006412,GO:0005840	ribosomal protein S19	LOC_Os10g21352.1	chloroplast 30S ribosomal protein S19, putative, expressed
GRMZM2G086904	19456812	19460499			GO:0003677,GO:0003899,GO:0006351	RNA polymerase Rpb6	LOC_Os03g38960.1	DNA-directed RNA polymerase subunit, putative, expressed
GRMZM2G086763	19460081	19462475			NA	post-illumination chlorophyll fluorescence increase	LOC_Os03g38950.1	chloroplast post-illumination chlorophyll fluorescence increase protein, putative, expressed
GRMZM2G178753	19524083	19527762			GO:0004672,GO:0005524,GO:0006468,GO:0005515	Leucine-rich repeat protein kinase family protein	LOC_Os01g05870.1	receptor kinase, putative, expressed
GRMZM2G178767	19528614	19529636			GO:0003677,GO:0008270,GO:0006355	Target of MONOPTEROS 6	LOC_Os03g38870.1	dof zinc finger domain containing protein, putative, expressed
GRMZM2G425910	19592896	19593830			NA	NA	LOC_Os10g27200.1	expressed protein
GRMZM2G124791	19668872	19672408			NA	NA	LOC_Os03g38520.1	expressed protein
GRMZM2G124863	19675383	19677692			GO:0005542,GO:0016740,GO:0008152	transferases;folic acid binding	LOC_Os03g38540.1	folic acid binding protein, putative, expressed
GRMZM2G124918	19677495	19681590			GO:0015031,GO:0016021	secretory carrier 3	LOC_Os03g38590.1	secretory carrier-associated membrane protein 4, putative, expressed
GRMZM2G124938	19709117	19712463			GO:0015031,GO:0016021	secretory carrier 3	LOC_Os03g38600.1	secretory carrier-associated membrane protein, putative, expressed
GRMZM2G095244	19734636	19735187			NA	NA	NA	NA
GRMZM5G853066	19778825	19779661			GO:0003677,GO:0046983,GO:0043565,GO:0006355,GO:0005634,GO:0003700	AGAMOUS-like 80	LOC_Os03g38610.1	OsMADS87 - MADS-box family gene with M-gamma type-box, expressed
GRMZM2G001772	19886592	19887707			NA	NA	LOC_Os03g38640.1	expressed protein
GRMZM2G001724	19890055	19894270			GO:0016021	Peroxisomal membrane 22 kDa (Mpv17/PMP22) family protein	LOC_Os03g38730.1	peroxisomal membrane protein, putative, expressed
GRMZM2G301405	19895472	19906686			GO:0003725,GO:0005622,GO:0003723,GO:0004525,GO:0006396,GO:0005515	dicer-like 2	LOC_Os09g14610.1	DCL2, putative, expressed
GRMZM2G001631	19918632	19924371			GO:0003725,GO:0005622,GO:0003723,GO:0004525,GO:0006396	dicer-like 2	LOC_Os09g14610.1	DCL2, putative, expressed
GRMZM2G153627	19937951	19939612			NA	NA	NA	NA
GRMZM2G156748	20050745	20098552			NA	NA	NA	NA
GRMZM2G062470	20133606	20135308			GO:0005515,GO:0004222,GO:0006508	Arabidopsis serin protease	LOC_Os03g38230.1	peptidase M50 family protein, putative, expressed
GRMZM2G070523	20197754	20200691			GO:0003677	myb domain protein 101	LOC_Os03g38210.1	MYB family transcription factor, putative, expressed
GRMZM2G701395	20217119	20217409			NA	NA	NA	NA
AC217056.3_FG001	20254422	20257471			NA	NA	LOC_Os06g28300.1	zinc knuckle family protein, expressed
GRMZM2G545615	20310134	20311247			NA	NA	NA	NA
GRMZM2G080231	20488460	20493017			GO:0008378,GO:0006486,GO:0016020	Galactosyltransferase family protein	LOC_Os03g38050.1	galactosyltransferase, putative, expressed
GRMZM2G170116	20596270	20598062			GO:0015238,GO:0015297,GO:0006855,GO:0055085,GO:0016020	MATE efflux family protein	LOC_Os03g37490.1	MATE efflux family protein, putative, expressed
GRMZM2G170128	20601540	20605518			GO:0015238,GO:0015297,GO:0006855,GO:0055085,GO:0016020	MATE efflux family protein	LOC_Os03g37490.1	MATE efflux family protein, putative, expressed
GRMZM2G048150	20671972	20685509			NA	like COV 2	LOC_Os01g64780.2	COV1, putative, expressed
GRMZM2G070113	20693630	20698267			GO:0003676	polypyrimidine tract-binding protein 3	LOC_Os05g36120.1	polypyrimidine tract-binding protein, putative, expressed
GRMZM2G002874	20762998	20774066			GO:0003676	RNA-binding protein 45A	LOC_Os03g37270.1	RNA recognition motif containing protein, putative, expressed
GRMZM2G090576	20793754	20796073			NA	Pentatricopeptide repeat (PPR-like) superfamily protein	LOC_Os03g37260.1	pentatricopeptide, putative, expressed
GRMZM2G090642	20801448	20803167			NA	DTW domain-containing protein	LOC_Os03g37100.1	DTW domain containing protein, putative, expressed
GRMZM2G090669	20804066	20807844			GO:0016020	Transmembrane proteins 14C	LOC_Os03g37090.1	expressed protein
GRMZM2G011156	20833244	20835065			GO:0005506,GO:0009055,GO:0016705,GO:0020037,GO:0055114	cytochrome P450, family 79, subfamily B, polypeptide 2	LOC_Os04g08828.1	cytochrome P450, putative, expressed
GRMZM2G132007	20906183	20907159			NA	NA	LOC_Os03g36960.1	expressed protein
GRMZM2G132036	20907885	20913477			GO:0016853,GO:0005975,GO:0019318	Galactose mutarotase-like superfamily protein	LOC_Os10g06720.1	aldose 1-epimerase, putative, expressed
GRMZM2G132090	20918970	20923905			GO:0003885,GO:0055114,GO:0016020,GO:0008762,GO:0016491,GO:0050660	D-arabinono-1,4-lactone oxidase family protein	LOC_Os03g36530.1	FAD-binding and arabino-lactone oxidase domains containing protein, putative, expressed
GRMZM2G041048	20968485	20972673			NA	RNI-like superfamily protein	LOC_Os03g36439.1	F-box domain containing protein, expressed
GRMZM2G337330	20975011	20975969			NA	NA	LOC_Os03g36080.1	expressed protein
GRMZM2G024054	20984529	20990310			GO:0003677	ubiquitin-protein ligase 2	LOC_Os12g24080.1	HECT-domain domain containing protein, expressed
GRMZM2G023982	20990829	21003918			NA	dormancy-associated protein-like 1	ChrUn.fgenesh.mRNA.43	hypothetical protein
AC209332.3_FG011	21027086	21029945			GO:0003677	hAT dimerisation domain-containing protein / transposase-related	LOC_Os01g52430.1	hAT dimerisation domain-containing protein, putative, expressed
GRMZM2G146041	21027392	21046589			GO:0003677,GO:0005524,GO:0003676,GO:0004386	switch 2	ChrUn.fgenesh.mRNA.85	expressed protein
AC203048.3_FG001	21215598	21216796			NA	embryo defective 2016	LOC_Os03g35340.1	expressed protein
GRMZM2G312974	21301722	21314199			NA	embryo defective 2016	LOC_Os03g35340.1	expressed protein
GRMZM5G871425	21316472	21318691			NA	embryo defective 2016	LOC_Os03g35340.1	expressed protein
GRMZM5G851862	21341590	21344531			GO:0005506,GO:0009055,GO:0016705,GO:0020037,GO:0055114	cytochrome P450, family 76, subfamily C, polypeptide 2	LOC_Os10g08319.1	cytochrome P450, putative, expressed
GRMZM5G823318	21345359	21349391			GO:0008652	aspartate kinase 1	LOC_Os03g63330.1	aspartokinase, chloroplast precursor, putative, expressed
GRMZM5G819464	21364798	21366375			GO:0005524	P-loop containing nucleoside triphosphate hydrolases superfamily protein	LOC_Os10g37500.1	AAA-type ATPase family protein, putative, expressed
GRMZM2G413544	21438250	21444259			GO:0004672,GO:0005524,GO:0006468	Protein kinase superfamily protein	LOC_Os10g37480.1	STE_PAK_Ste20_STLK.6 - STE kinases include homologs to sterile 7, sterile 11 and sterile 20 from yeast, expressed
GRMZM5G847767	21495702	21497534			GO:0003735,GO:0006412,GO:0005622,GO:0005840	chloroplast ribosomal protein S15	LOC_Os04g16728.1	chloroplast 30S ribosomal protein S15, putative, expressed
GRMZM2G463640	21501641	21503463			GO:0022904,GO:0016020,GO:0016491,GO:0009055	photosynthetic electron transfer B	LOC_Os10g21324.1	cytochrome b6, putative, expressed
GRMZM2G073934	21571290	21578409			GO:0045040,GO:0005742	Tetratricopeptide repeat (TPR)-like superfamily protein	LOC_Os10g37430.1	expressed protein
GRMZM2G074169	21579808	21582594			GO:0020037	cytochrome B5 isoform E	LOC_Os10g37420.2	cytochrome b5-like Heme/Steroid binding domain containing protein, expressed
GRMZM2G074314	21582949	21586139			GO:0005097,GO:0032313,GO:0005622	Ypt/Rab-GAP domain of gyp1p superfamily protein	LOC_Os10g37410.1	TBC domain containing protein, expressed
GRMZM2G074416	21590211	21590879			NA	SC35-like splicing factor 33	LOC_Os07g43950.1	RNA recognition motif containing protein, putative, expressed
GRMZM2G701400	21661426	21662098			NA	NA	NA	NA
GRMZM2G153815	21697782	21703415			GO:0000902,GO:0005524	mitochondrial HSO70 2	LOC_Os02g53420.1	DnaK family protein, putative, expressed
GRMZM2G344573	21824705	21830549			GO:0003677,GO:0006351,GO:0006355,GO:0005634	Major facilitator superfamily protein	LOC_Os02g08330.1	gp176, putative, expressed
GRMZM2G078097	21875961	21877830			GO:0008152,GO:0030170,GO:0006520	methionine gamma-lyase	LOC_Os10g37340.1	cystathionine gamma-synthase, putative, expressed
AC209835.4_FG004	21882122	21887338			NA	ChaC-like family protein	LOC_Os02g26700.1	cation transport regulator-like protein 1, putative, expressed
GRMZM2G022130	21891976	21903419			GO:0055114,GO:0016491	NAD(P)-linked oxidoreductase superfamily protein	LOC_Os10g37330.1	oxidoreductase, aldo/keto reductase family protein, putative, expressed
GRMZM2G096372	21932820	21933890			NA	NA	NA	NA
GRMZM2G059013	21989095	21998752			GO:0016757,GO:0016020	Protein of unknown function (DUF604)	LOC_Os10g37260.1	fringe-related protein, putative, expressed
GRMZM2G414159	22100009	22104260			NA	Duplicated homeodomain-like superfamily protein	LOC_Os02g43300.1	expressed protein
GRMZM2G063632	22258693	22260797			GO:0005515	jasmonate-zim-domain protein 12	LOC_Os04g55920.2	zinc-finger protein, putative, expressed
GRMZM2G582893	22286910	22290144			GO:0003700,GO:0006355,GO:0005634	nuclear factor Y, subunit A7	LOC_Os12g41880.2	nuclear transcription factor Y subunit, putative, expressed
GRMZM2G466938	22291112	22293070			GO:0003677,GO:0003702,GO:0006355,GO:0006367	TATA binding protein 2	LOC_Os03g45410.1	TATA-binding protein, putative, expressed
GRMZM2G166644	22340550	22344586			NA	NA	NA	NA
GRMZM2G166719	22355892	22357850			GO:0004672,GO:0005524,GO:0006468	Protein kinase superfamily protein	LOC_Os10g37190.1	protein kinase domain containing protein, expressed
GRMZM5G869246	22555032	22556880			NA	Kinesin motor family protein	LOC_Os10g36880.1	kinesin motor domain containing protein, putative, expressed
GRMZM2G002859	22598611	22604211			GO:0005515	SH3 domain-containing protein	LOC_Os10g36870.1	src homology-3 domain protein 3, putative, expressed
GRMZM2G161506	22626302	22629435			GO:0003723	RNA-binding CRS1 / YhbY (CRM) domain protein	LOC_Os10g36860.1	CRS1/YhbY domain containing protein, expressed
GRMZM2G100158	22654601	22658005			GO:0005506,GO:0009055,GO:0016705,GO:0020037,GO:0055114	ferulic acid 5-hydroxylase 1	LOC_Os10g36848.1	cytochrome P450, putative, expressed
GRMZM2G078379	22737810	22750836			GO:0005515,GO:0003677,GO:0006352,GO:0016570,GO:0005634	nucleic acid binding;zinc ion binding;DNA binding	LOC_Os10g36810.1	plus-3 domain containing protein, putative, expressed
GRMZM2G082502	22758895	22762980			GO:0008236,GO:0006508	Serine carboxypeptidase S28 family protein	LOC_Os10g36780.1	OsProCP4 - Putative Lysosomal Pro-x Carboxypeptidase homologue, expressed
GRMZM2G138245	22800813	22806249			GO:0004672,GO:0005524,GO:0006468,GO:0016773,GO:0009103,GO:0016020	CDPK-related kinase 3	LOC_Os10g36710.1	CAMK_CAMK_like.40 - CAMK includes calcium/calmodulin depedent protein kinases, expressed
GRMZM2G113135	22998056	22998869			NA	SAUR-like auxin-responsive protein family	LOC_Os10g36703.1	CPuORF40 - conserved peptide uORF-containing transcript, expressed
GRMZM5G821869	23010096	23014453			NA	NA	NA	NA
GRMZM2G030169	23016144	23019861			NA	actin 7	LOC_Os10g36650.1	actin, putative, expressed
GRMZM2G330751	23021471	23025066			GO:0004672,GO:0005524,GO:0006468,GO:0048544,GO:0005529	S-locus lectin protein kinase family protein	LOC_Os04g53994.1	kinase, putative, expressed
GRMZM2G330757	23033819	23034373			NA	NA	NA	NA
GRMZM2G024345	23148868	23149613			NA	NA	NA	NA
GRMZM2G486933	23160720	23161635			NA	NA	NA	NA
GRMZM2G339562	23183498	23184546			NA	response to low sulfur 4	LOC_Os10g36610.1	UP-9A, putative, expressed
GRMZM2G443138	23240324	23241906			NA	replication protein A 1A	LOC_Os12g32310.1	expressed protein
GRMZM2G026800	23255313	23259490			GO:0005198,GO:0009507	Plastid-lipid associated protein PAP / fibrillin family protein	NA	NA
GRMZM2G026892	23264745	23268665			NA	NA	NA	NA
GRMZM2G060349	23337100	23367111			GO:0005524,GO:0030983,GO:0006298	DNA mismatch repair protein MutS, type 2	LOC_Os10g36530.1	mutS domain V family protein, expressed
GRMZM2G122199	23457105	23466639			NA	NA	LOC_Os03g49960.1	expressed protein
GRMZM5G816015	23482158	23485611			NA	ARM repeat superfamily protein	LOC_Os10g36490.1	HEAT repeat family protein, putative, expressed
GRMZM5G837364	23488627	23494955			NA	methionine aminopeptidase 1A	LOC_Os10g36470.2	peptidase, M24 family protein, putative, expressed
GRMZM2G422539	23500810	23503479			GO:0004222,GO:0006508,GO:0016020	Peptidase family M48 family protein	LOC_Os02g45650.1	peptidase, putative, expressed
GRMZM2G074543	23572912	23577090			NA	Plant-specific transcription factor YABBY family protein	LOC_Os10g36420.1	YABBY domain containing protein, putative, expressed
GRMZM2G018695	23657558	23659543			NA	Plant protein of unknown function (DUF641)	LOC_Os10g36400.1	GIL1, putative, expressed
GRMZM5G812253	23721631	23721849			NA	NA	NA	NA
GRMZM2G462719	23722746	23724362			NA	NA	LOC_Os07g02970.1	expressed protein
GRMZM2G376743	23763272	23765390			NA	CAP160 protein	LOC_Os10g36180.1	expressed protein
AC202396.4_FG010	23766360	23766972			NA	NAC (No Apical Meristem) domain transcriptional regulator superfamily protein	LOC_Os01g66120.3	No apical meristem protein, putative, expressed
GRMZM2G086450	23828963	23829761			NA	NA	LOC_Os08g06620.1	DNA polymerase delta subunit 4 family, putative, expressed
GRMZM2G086437	23830057	23830979			NA	NA	NA	NA
GRMZM2G387360	23838144	23838818	S5_23838550	4.47	NA	Bifunctional inhibitor/lipid-transfer protein/seed storage 2S albumin superfamily protein	LOC_Os10g36170.1	LTPL160 - Protease inhibitor/seed storage/LTP family protein precursor, expressed
GRMZM2G086237	23872219	23877754			NA	Myosin heavy chain-related protein	LOC_Os10g36060.1	protein transport protein-related, putative, expressed
GRMZM2G387341	23888854	23889472			NA	NA	NA	NA
GRMZM2G086116	23891310	23896229			GO:0003676,GO:0005524,GO:0008026,GO:0004386	RNAhelicase-like 8	NA	NA
GRMZM2G085747	23896374	23903276			GO:0016616,GO:0055114,GO:0051287	NAD-dependent malic enzyme 2	LOC_Os10g35960.1	NAD-dependent malic enzyme, mitochondrial precursor, putative, expressed
GRMZM2G088358	24060397	24061047			NA	NA	NA	NA
GRMZM2G107444	24155065	24158143			GO:0020037	membrane-associated progesterone binding protein 3	LOC_Os10g35870.1	cytochrome b5-like Heme/Steroid binding domain containing protein, expressed
GRMZM2G107402	24159948	24163516			GO:0008883,GO:0050661,GO:0033014,GO:0055114,GO:0004616,GO:0006098,GO:0016491,GO:0005737,GO:0004764	Glutamyl-tRNA reductase family protein	LOC_Os10g35840.1	shikimate/quinate 5-dehydrogenase, putative, expressed
AC196432.3_FG007	24212056	24212901			NA	NA	NA	NA
GRMZM2G436710	24215306	24218389			NA	Tetratricopeptide repeat (TPR)-like superfamily protein	LOC_Os10g35810.1	thylakoid lumenal protein, putative, expressed
GRMZM2G436707	24217725	24219489			NA	Tetratricopeptide repeat (TPR)-like superfamily protein	LOC_Os10g35800.1	expressed protein
GRMZM2G050309	24331564	24337518			GO:0016307,GO:0046488	phosphatidyl inositol monophosphate 5 kinase	LOC_Os02g57660.1	phosphatidylinositol-4-phosphate 5-kinase, putative, expressed
GRMZM2G135940	24376470	24378976			0	Tetratricopeptide repeat (TPR)-like superfamily protein	LOC_Os07g40750.1	PPR repeat domain containing protein, putative, expressed
GRMZM2G090693	24416365	24420200			0	formin homolog 6	LOC_Os10g20710.1	formin-like protein 6 precursor, putative, expressed
GRMZM2G090736	24436192	24442540			GO:0045454,GO:0009055,GO:0015035	thioredoxin family protein	LOC_Os10g35720.1	OsGrx_S17 - glutaredoxin subgroup II, expressed
GRMZM2G074239	24506573	24509649			NA	NA	NA	NA
GRMZM2G392823	24542797	24544221			GO:0003677	myb domain protein 87	LOC_Os10g35660.1	MYB family transcription factor, putative, expressed
GRMZM2G032648	24609083	24611412			GO:0005515	Cystathionine beta-synthase (CBS) family protein	LOC_Os10g35630.1	cystathionin beta synthase protein, putative, expressed
GRMZM2G032910	24616889	24618887			NA	alpha/beta-Hydrolases superfamily protein	LOC_Os10g35520.1	hydrolase, alpha/beta fold family domain containing protein, expressed
GRMZM2G033926	24710547	24713882	S5_24712589	4.26	GO:0016746,GO:0008152,GO:0008415	Phospholipid/glycerol acyltransferase family protein	LOC_Os10g35390.1	acyltransferase, putative, expressed
GRMZM2G034276	24714130	24723815			NA	WAPL (Wings apart-like protein regulation of heterochromatin) protein	LOC_Os10g35380.1	expressed protein
GRMZM2G338853	24724270	24727270			NA	Tetratricopeptide repeat (TPR)-like superfamily protein	LOC_Os06g13600.1	HEAT repeat family protein, putative, expressed
GRMZM2G073351	24860812	24864132			GO:0016491,GO:0008152	protochlorophyllide oxidoreductase A	LOC_Os10g35370.1	oxidoreductase, short chain dehydrogenase/reductase family domain containing family, expressed
GRMZM2G374385	24947063	24952263			NA	Noc2p family	LOC_Os10g35280.1	nucleolar complex protein 2, putative, expressed
GRMZM2G073017	24965074	24967292			NA	Pentatricopeptide repeat (PPR) superfamily protein	LOC_Os10g34720.1	LOI1, putative, expressed
GRMZM2G073034	24968529	24969722			NA	GRAM domain-containing protein / ABA-responsive protein-related	LOC_Os10g34730.1	GEM, putative, expressed
GRMZM2G073109	24973780	24974259			NA	protein arginine methyltransferase 6	LOC_Os10g34740.1	methyltransferase, putative, expressed
GRMZM2G073114	24974748	24975594			NA	NA	LOC_Os10g34840.1	RIPER6 - Ripening-related family protein precursor, expressed
GRMZM2G404920	25026729	25028124			NA	NA	ChrUn.fgenesh.mRNA.22	expressed protein
GRMZM2G105987	25028407	25030076			NA	NDR1/HIN1-like 25	LOC_Os02g30450.1	harpin-induced protein 1 domain containing protein, expressed
GRMZM2G432697	25255646	25256317			NA	NA	LOC_Os10g34902.1	RIPER9 - Ripening-related family protein precursor, putative, expressed
GRMZM2G039370	25272096	25272994			NA	Plant basic secretory protein (BSP) family protein	LOC_Os10g34910.1	secretory protein, putative, expressed
GRMZM2G142266	25399957	25407488	S5_25406280	4.63	NA	Tetratricopeptide repeat (TPR)-like superfamily protein	NA	NA
GRMZM2G005199	25436762	25480482	S5_25458548	4.63	NA	Tetratricopeptide repeat (TPR)-like superfamily protein	LOC_Os04g20960.1	expressed protein
GRMZM2G305093	25489522	25490280			NA	Plant basic secretory protein (BSP) family protein	LOC_Os10g34930.1	secretory protein, putative, expressed
GRMZM2G305446	25511080	25512421			GO:0005215,GO:0006810,GO:0016020	Aquaporin-like superfamily protein	LOC_Os10g35050.1	aquaporin protein, putative, expressed
GRMZM2G035779	25544071	25549555	S5_25548909	4.37	GO:0016787	NA	LOC_Os10g35060.1	Ser/Thr protein phosphatase family protein, putative, expressed
GRMZM2G020098	25615648	25620039			NA	Protein of unknown function (DUF789)	LOC_Os10g35150.1	expressed protein
GRMZM2G177314	25713468	25717083	S5_25719267	4.37	GO:0005524,GO:0016887,GO:0016020	white-brown complex homolog protein 11	LOC_Os10g35180.1	white-brown complex homolog protein 11, putative, expressed
GRMZM2G120933	25791688	25795830			NA	RING/U-box superfamily protein	LOC_Os10g35190.1	ZOS10-06 - C2H2 zinc finger protein, expressed
GRMZM2G120973	25798429	25806047			GO:0003723	RNA-binding KH domain-containing protein	LOC_Os10g35220.1	KH domain containing protein, putative, expressed
GRMZM2G168855	25877619	25883421			NA	Endosomal targeting BRO1-like domain-containing protein	LOC_Os10g35250.1	vacuolar protein-sorting protein bro1, putative, expressed
GRMZM2G039542	25904752	25915368			GO:0016627	NA	LOC_Os02g02940.1	succinate dehydrogenase subunit 3, putative, expressed
GRMZM2G139583	25983026	25994059			NA	myosin 1	NA	NA
GRMZM2G326064	26073014	26076327			NA	NA	LOC_Os03g17270.2	expressed protein
GRMZM2G022244	26077238	26081758			NA	PRP38 family protein	LOC_Os05g08600.1	splicing factor, putative, expressed
GRMZM2G022175	26095451	26100989			NA	RING/U-box superfamily protein	LOC_Os10g34590.1	zinc finger, C3HC4 type domain containing protein, expressed
GRMZM2G304235	26130276	26136381			NA	NA	LOC_Os12g20280.1	expressed protein
GRMZM2G313347	26244718	26247939			NA	RPA70-kDa subunit B	LOC_Os01g73070.2	expressed protein
GRMZM2G006246	26313160	26317660	S5_26314375	4.82	GO:0005515	nijmegen breakage syndrome 1	LOC_Os10g34580.1	FHA domain containing protein, putative, expressed
GRMZM2G163374	26361209	26362318			NA	NA	LOC_Os10g34570.1	expressed protein
GRMZM2G163378	26369407	26372186			NA	NA	NA	NA
GRMZM2G013082	26443691	26446113			GO:0005506,GO:0009055,GO:0016705,GO:0020037,GO:0055114	cytochrome P450, family 86, subfamily B, polypeptide 1	LOC_Os10g34480.1	cytochrome P450, putative, expressed
GRMZM2G428356	26594312	26597484			NA	NA	LOC_Os01g29740.1	expressed protein
GRMZM2G048559	26654931	26658378			GO:0016998	Peptidoglycan-binding LysM domain-containing protein	LOC_Os10g34420.1	lysM domain containing protein, putative, expressed
GRMZM2G048435	26660015	26688602			NA	Protein of unknown function (DUF3506)	LOC_Os10g34400.1	expressed protein
GRMZM2G173978	26765606	26775498			GO:0045454	NA	LOC_Os10g34390.1	expressed protein
GRMZM2G174140	26965012	26967105			NA	NA	NA	NA
GRMZM2G477683	26971466	26975726			GO:0016746,GO:0009058,GO:0004315,GO:0006633,GO:0008415	Chalcone and stilbene synthase family protein	LOC_Os10g34360.1	stilbene synthase, putative, expressed
GRMZM2G477688	26973165	26975272			NA	Pentatricopeptide repeat (PPR) superfamily protein	LOC_Os10g34370.1	expressed protein
GRMZM2G477694	26978431	26993281	S5_26992874	4.37	GO:0005515	pre-mRNA-processing protein 40C	NA	NA
GRMZM2G162544	27053183	27059303			GO:0016020,GO:0005515	syntaxin of plants 43	LOC_Os06g02570.1	syntaxin, putative, expressed
GRMZM2G117963	27060705	27062618			NA	Peptide-N4-(N-acetyl-beta-glucosaminyl)asparagine amidase A protein	LOC_Os01g11010.1	peptide-N4-asparagine amidase A, putative, expressed
GRMZM2G174145	27099256	27102677			GO:0030170,GO:0009058,GO:0006520,GO:0016740,GO:0016769	Pyridoxal phosphate (PLP)-dependent transferases superfamily protein	LOC_Os10g34350.1	aminotransferase, classes I and II, domain containing protein, expressed
GRMZM2G341036	27130844	27132102			NA	NA	LOC_Os10g34270.1	expressed protein
GRMZM2G102862	27198279	27204222			GO:0004672,GO:0006468	cysteine-rich RLK (RECEPTOR-like protein kinase) 2	LOC_Os11g28104.1	TKL_IRAK_DUF26-lf.4 - DUF26 kinases have homology to DUF26 containing loci, expressed
GRMZM2G001887	27393255	27396313			NA	basic transcription factor 3	LOC_Os03g01910.1	transcription factor BTF3, putative, expressed
GRMZM5G892700	27512621	27517733			NA	SPFH/Band 7/PHB domain-containing membrane-associated protein family	LOC_Os10g34040.1	nodulin, putative, expressed
GRMZM5G800835	27564494	27565253			NA	NA	LOC_Os10g34030.1	zinc finger, C3HC4 type domain containing protein, expressed
GRMZM2G079343	27594407	27597152			NA	RING/U-box superfamily protein	LOC_Os04g59580.1	zinc finger, C3HC4 type domain containing protein, expressed
GRMZM5G864239	27643081	27643548			NA	NA	NA	NA
GRMZM2G105065	27680939	27682831			NA	NA	LOC_Os10g34010.1	expressed protein
GRMZM2G405090	27767781	27768798			NA	Protein of unknown function, DUF584	LOC_Os10g33990.1	DUF584 domain containing protein, putative, expressed
GRMZM2G159399	27944757	27949513	S5_27945416	4.26	GO:0006355,GO:0005634,GO:0003677,GO:0009725	auxin response factor 16	LOC_Os10g33940.1	auxin response factor 18, putative, expressed
GRMZM5G868641	28063753	28064861			NA	NA	NA	NA
GRMZM2G462081	28086355	28088103			NA	Nucleotide/sugar transporter family protein	LOC_Os10g33920.1	transporter-related, putative, expressed
GRMZM2G100360	28109811	28112194			NA	lysine decarboxylase family protein	LOC_Os10g33900.1	possible lysine decarboxylase domain containing protein, expressed
GRMZM5G873681	28194894	28196950			NA	NA	NA	NA
GRMZM2G068566	28201378	28203739			NA	NA	LOC_Os10g33855.2	expressed protein
GRMZM2G369939	28208919	28211750	S5_28210740	4.48	GO:0003743,GO:0006413,GO:0005488	Translation initiation factor IF2/IF5	LOC_Os06g48350.1	CPuORF14 - conserved peptide uORF-containing transcript, expressed
GRMZM5G840703	28307396	28307950			GO:0009055,GO:0051536	2Fe-2S ferredoxin-like superfamily protein	LOC_Os08g01380.1	2Fe-2S iron-sulfur cluster binding domain containing protein, expressed
GRMZM5G841419	28320812	28321157			NA	NA	NA	NA
AC233894.1_FG005	28333880	28335220	S5_28335285	4.48	NA	NA	LOC_Os10g33820.1	expressed protein
GRMZM2G125659	28338830	28340445			NA	NA	NA	NA
GRMZM2G370302	28417501	28425803			GO:0007031,GO:0005779	peroxin 3-1	LOC_Os09g14510.1	peroxin-3 family protein, putative, expressed
GRMZM2G138744	28436619	28440123			NA	Cyclase family protein	LOC_Os09g02270.1	cyclase family protein, putative, expressed
GRMZM2G438755	28444197	28446780			NA	NA	NA	NA
AC210169.3_FG002	28444308	28446710			NA	Pentatricopeptide repeat (PPR) superfamily protein	LOC_Os09g02260.1	PPR repeat containing protein, putative, expressed
GRMZM5G813047	28521983	28522608			NA	NA	NA	NA
GRMZM2G018336	28639860	28641213			GO:0003677,GO:0006355	related to ABI3/VP1 2	LOC_Os01g49830.1	B3 DNA binding domain containing protein, expressed
GRMZM2G104254	28674682	28681161			NA	Calcium-binding EF-hand family protein	LOC_Os10g33680.1	serine/threonine-protein phosphatase 2A regulatory subunit B subunitbeta, putative, expressed
GRMZM2G067764	28784608	28791090			GO:0008168,GO:0008152	S-adenosyl-L-methionine-dependent methyltransferases superfamily protein	LOC_Os10g33720.1	methyltransferase, putative, expressed
GRMZM2G368755	28792551	28793479			NA	Tetratricopeptide repeat (TPR)-like superfamily protein	LOC_Os10g33730.1	pentatricopeptide, putative, expressed
GRMZM2G311883	28934694	28941478			GO:0008565,GO:0006886	ARM repeat superfamily protein	LOC_Os10g33770.1	importin-beta N-terminal domain containing protein, expressed
GRMZM5G854036	28948400	28949241			NA	ARM repeat superfamily protein	LOC_Os10g33770.1	importin-beta N-terminal domain containing protein, expressed
GRMZM2G034385	29054426	29055978	S5_29055257	4.76	NA	Protein of unknown function (DUF640)	LOC_Os10g33780.1	DUF640 domain containing protein, putative, expressed
GRMZM2G158179	29271388	29279818	S5_29272488	4.91	GO:0005515	Transducin/WD40 repeat-like superfamily protein	LOC_Os05g23430.2	WD domain, G-beta repeat domain containing protein, expressed
GRMZM2G158277	29321627	29325204	S5_29323814	4.35	GO:0006897,GO:0016020	non-intrinsic ABC protein 4	LOC_Os10g33630.1	adaptin ear-binding coat-associated protein 2, putative, expressed
GRMZM2G154447	29370553	29376021	S5_29370828	4.35	GO:0004672,GO:0005524,GO:0006468	casein kinase like 13	LOC_Os10g33650.1	CK1_CaseinKinase_1.9 - CK1 includes the casein kinase 1 kinases, expressed
GRMZM2G701431	29392004	29392235			NA	NA	NA	NA
GRMZM2G008972	29443451	29446728	S5_29443705	4.35	NA	PPPDE putative thiol peptidase family protein	LOC_Os10g33350.1	endo-beta-N-acetylglucosaminidase, putative, expressed
GRMZM2G037926	29621966	29625374			GO:0004861,GO:0007050,GO:0005634	inhibitor/interactor with cyclin-dependent kinase	LOC_Os03g04490.1	cyclin-dependent kinase inhibitor, putative, expressed
GRMZM2G019006	29704534	29772799			NA	receptor like protein 46	LOC_Os02g06600.1	receptor-like protein kinase 2 precursor, putative, expressed
GRMZM2G066735	29894533	29895381			GO:0008440	inositol polyphosphate kinase 2 beta	LOC_Os02g32370.1	inositol hexaphosphate kinase, putative, expressed
GRMZM2G066578	29898199	29906021			GO:0005506,GO:0016491,GO:0006633,GO:0055114	Fatty acid hydroxylase superfamily	LOC_Os10g33250.1	WAX2, putative, expressed
GRMZM2G386952	29915575	29918228	S5_29917954	5.1	GO:0005515	receptor like protein 45	LOC_Os08g16580.1	Cf2/Cf5 disease resistance protein, putative, expressed
GRMZM5G833629	29949424	29949672			NA	NA	NA	NA
AC214484.3_FG003	29969451	29969915			NA	NA	NA	NA
GRMZM2G167505	29990567	29996687			GO:0003676	RNA-binding (RRM/RBD/RNP motifs) family protein	LOC_Os10g33230.1	RNA recognition motif containing protein, putative, expressed
GRMZM5G865298	30131891	30135406			GO:0005215,GO:0006857,GO:0016020	peptide transporter 3	LOC_Os10g33210.1	peptide transporter PTR3-A, putative, expressed
GRMZM2G412373	30204905	30207267			GO:0005515	disease resistance family protein / LRR family protein	LOC_Os10g33140.1	hcrVf2 protein, putative, expressed
GRMZM2G112309	30217878	30221781			GO:0004672,GO:0005524,GO:0006468,GO:0005515	Protein kinase family protein with leucine-rich repeat domain	LOC_Os10g33040.1	receptor-like protein kinase precursor, putative, expressed
GRMZM2G022019	30298480	30304150	S5_30301904	5.05	GO:0003723,GO:0003743,GO:0006413,GO:0005737	Eukaryotic initiation factor 4E protein	LOC_Os10g32970.1	eukaryotic translation initiation factor, putative, expressed
GRMZM2G021973	30307333	30307710			NA	NA	NA	NA
GRMZM2G041424	30365032	30365582	S5_30365074	4.58	NA	NA	NA	NA
GRMZM2G053485	30439776	30440339			NA	NA	NA	NA
GRMZM2G390804	30497472	30497717			NA	NA	NA	NA
GRMZM2G123480	30591265	30591957			NA	NA	NA	NA
GRMZM2G123492	30595540	30596065			NA	NA	NA	NA
GRMZM2G123495	30596598	30600002	S5_30598771	4.32	GO:0003735,GO:0006412,GO:0005840	Ribosomal protein L14p/L23e family protein	LOC_Os03g04590.1	ribosomal protein, putative, expressed
GRMZM2G123550	30600307	30602869			GO:0005515	CCT motif family protein	LOC_Os10g32900.1	CCT motif family protein, expressed
GRMZM2G324540	30740679	30750954	S5_30744898	4.58	GO:0005515	MOS4-associated complex 3A	LOC_Os10g32880.1	WD domain, G-beta repeat domain containing protein, expressed
GRMZM2G027232	30753954	30755808			GO:0003735,GO:0006412,GO:0005840	mitochondrial ribosomal protein L11	LOC_Os10g32870.1	L11 domain containing ribosomal protein, putative, expressed
GRMZM2G027135	30755789	30759646			NA	NA	LOC_Os10g32860.2	expressed protein
GRMZM2G027107	30761557	30762322			NA	RmlC-like cupins superfamily protein	LOC_Os10g32840.1	enzyme of the cupin superfamily protein, putative, expressed
GRMZM2G026216	30771033	30772796			GO:0003735,GO:0006412,GO:0005622,GO:0005840	Translation protein SH3-like family protein	LOC_Os03g04750.1	60S ribosomal protein L21-2, putative, expressed
GRMZM2G025833	30775043	30777461			GO:0016161,GO:0000272	beta-amylase 1	LOC_Os10g32810.1	beta-amylase, putative, expressed
GRMZM2G330684	30836734	30840238			GO:0005515	Zinc finger (C3HC4-type RING finger) family protein	LOC_Os03g04890.1	zinc finger family protein, putative, expressed
GRMZM2G058345	30947253	30952479			GO:0005515	Transducin/WD40 repeat-like superfamily protein	LOC_Os10g32710.1	WD domain, G-beta repeat domain containing protein, expressed
GRMZM2G412304	30979117	30980935			NA	Protein of unknown function, DUF593	LOC_Os04g24610.1	expressed protein
GRMZM2G111537	30991873	30993085			GO:0006950	Adenine nucleotide alpha hydrolases-like superfamily protein	LOC_Os10g32590.1	universal stress protein domain containing protein, putative, expressed
GRMZM2G111477	30994200	30995891			GO:0005524,GO:0044267	heat shock protein 60-2	LOC_Os10g32550.1	T-complex protein, putative, expressed
GRMZM2G458208	31002752	31006569			GO:0005524,GO:0044267	heat shock protein 60	LOC_Os10g32550.1	T-complex protein, putative, expressed
GRMZM2G139066	31022087	31026462			0	0	LOC_Os07g07520.1	OsFBX217 - F-box domain containing protein, expressed
GRMZM2G132595	31055094	31057648			0	TTF-type zinc finger protein with HAT dimerisation domain	LOC_Os09g12410.1	hAT dimerisation domain-containing protein, putative, expressed
GRMZM2G110201	31131578	31135872	S5_31134417	5.21	GO:0016747,GO:0008152	peroxisomal 3-ketoacyl-CoA thiolase 3	LOC_Os10g31950.1	3-ketoacyl-CoA thiolase, peroxisomal precursor, putative, expressed
GRMZM2G102639	31178435	31182856	S5_31182639	4.53	GO:0003676	RNA-binding (RRM/RBD/RNP motifs) family protein	LOC_Os10g31900.1	RNA recognition motif containing protein, putative, expressed
GRMZM2G075051	31262813	31270022			GO:0003924,GO:0005525,GO:0007264,GO:0005634,GO:0005737,GO:0005622	RAB GTPase homolog C2A	LOC_Os10g31830.1	ras-related protein, putative, expressed
GRMZM2G016278	31331509	31339794			NA	DNA binding;ATP binding	LOC_Os12g29350.1	ATP binding protein, putative, expressed
GRMZM2G454334	31421323	31423336			GO:0043531,GO:0006915,GO:0005524	NB-ARC domain-containing disease resistance protein	LOC_Os11g17014.1	NB-ARC domain containing protein, expressed
GRMZM2G154954	31444529	31445711			NA	NA	LOC_Os10g31540.1	glycine-rich cell wall structural protein 2 precursor, putative, expressed
GRMZM2G144044	31500073	31500747			NA	NA	NA	NA
GRMZM2G347174	31542553	31545284			NA	NA	NA	NA
GRMZM2G456853	31581326	31583740			GO:0006397,GO:0004672,GO:0005524,GO:0006468	cyclin-dependent kinase B2;1	LOC_Os08g40170.1	cyclin-dependent kinase B2-1, putative, expressed
GRMZM2G571251	31643045	31645736			NA	Ribosomal protein S13/S18 family	LOC_Os07g07709.1	ribosomal protein S13p/S18e, putative, expressed
GRMZM2G146374	31648146	31651787			GO:0016881	ubiquitin-conjugating enzyme 5	LOC_Os10g31000.1	ubiquitin-conjugating enzyme, putative, expressed
GRMZM2G146446	31655251	31688004			NA	transmembrane protein-related	LOC_Os10g30910.1	transmembrane protein-related, putative, expressed
GRMZM2G130580	31695271	31696927			GO:0005515	NA	LOC_Os10g30890.1	expressed protein
GRMZM2G015861	31818815	31828131			NA	actin-related protein 7	LOC_Os03g56970.1	actin, putative, expressed
GRMZM2G024871	31857938	31858460			GO:0003700,GO:0006355	Integrase-type DNA-binding superfamily protein	LOC_Os03g05590.1	AP2 domain containing protein, expressed
GRMZM2G326707	31880969	31883167			GO:0022857,GO:0055085,GO:0016021	phosphate transporter 1;4	LOC_Os10g30790.1	inorganic phosphate transporter, putative, expressed
GRMZM2G046438	31901583	31906914			GO:0003677	TRF-like 8	LOC_Os10g30719.1	MYB family transcription factor, putative, expressed
GRMZM2G122654	31947869	31949808			GO:0005506,GO:0009055,GO:0016705,GO:0020037,GO:0055114	ytochrome p450, family 71, subfamily B, polypeptide 11	LOC_Os07g11739.1	cytochrome P450, putative, expressed
GRMZM2G134862	32000527	32012351	S5_32012190	4.63	GO:0043565	Translin family protein	LOC_Os10g30640.1	translin, putative, expressed
GRMZM2G134947	32036110	32037439			GO:0004601,GO:0020037,GO:0006979,GO:0055114	Peroxidase superfamily protein	LOC_Os10g02070.1	peroxidase precursor, putative, expressed
AC233949.1_FG004	32089861	32094927	S5_32090496	4.74	GO:0005524,GO:0009378,GO:0006281,GO:0006310,GO:0016887	ATPase, AAA-type, CDC48 protein	LOC_Os10g30580.1	cell division control protein 48 homolog E, putative, expressed
GRMZM2G337048	32225437	32227326			GO:0016758,GO:0008152	UDP-Glycosyltransferase superfamily protein	LOC_Os10g30560.1	UDP-glucoronosyl and UDP-glucosyl transferase domain containing protein, expressed
GRMZM2G701448	32251908	32252877			NA	GATA type zinc finger transcription factor family protein	LOC_Os03g61570.2	expressed protein
GRMZM2G089873	32260286	32262335			GO:0046872,GO:0030001	Heavy metal transport/detoxification superfamily protein	LOC_Os03g05750.1	heavy-metal-associated domain-containing protein, putative, expressed
GRMZM2G079417	32351789	32353850			NA	NA	NA	NA
GRMZM2G381453	32358781	32362763			GO:0022857,GO:0055085,GO:0016021	Major facilitator superfamily protein	LOC_Os09g38690.1	transporter family protein, putative, expressed
GRMZM2G139028	32412038	32422305			GO:0016747,GO:0008152,GO:0005507,GO:0008131,GO:0048038,GO:0009308,GO:0055114	Copper amine oxidase family protein	LOC_Os04g40040.1	copper methylamine oxidase precursor, putative, expressed
GRMZM2G139024	32424803	32462467			GO:0003700,GO:0006355,GO:0005667	Transcription factor DP	LOC_Os03g05760.1	transcription factor Dp, putative, expressed
AC206898.3_FG006	32435597	32438520	S5_32436473	4.6	NA	NA	NA	NA
GRMZM2G082906	32507207	32508813			NA	NA	NA	NA
GRMZM2G067591	32614927	32616907	S5_32616532	4.57	GO:0005506,GO:0009055,GO:0016705,GO:0020037,GO:0055114	cytochrome P450, family 71, subfamily B, polypeptide 14	LOC_Os07g11739.1	cytochrome P450, putative, expressed
GRMZM2G071589	32658760	32668791			GO:0003676	Splicing factor, CC1-like	LOC_Os10g30370.1	RNA recognition motif containing protein, putative, expressed
GRMZM2G135513	32797973	32798389			NA	Zinc finger, C3HC4 type (RING finger) family protein	LOC_Os10g30310.1	zinc finger, C3HC4 type domain containing protein, expressed
GRMZM2G068149	32846365	32848673			NA	NA	LOC_Os10g30300.1	TRM112, putative, expressed
GRMZM2G133895	32874107	32878365			NA	F-box family protein	LOC_Os10g30280.1	OsFBX386 - F-box domain containing protein, expressed
GRMZM2G133891	32879128	32879728			NA	NA	NA	NA
GRMZM2G465723	32919178	32920357			NA	HSP20-like chaperones superfamily protein	LOC_Os10g30180.1	hsp20/alpha crystallin family protein, putative, expressed
GRMZM2G465728	32920169	32922568	S5_32921323	4.34	NA	NA	LOC_Os10g30210.1	expressed protein
GRMZM2G126972	33048115	33049502			NA	HSP20-like chaperones superfamily protein	LOC_Os10g30162.1	hsp20/alpha crystallin family protein, putative, expressed
GRMZM2G126988	33050572	33066028			GO:0009058	starch synthase 2	LOC_Os10g30156.1	starch synthase, putative, expressed
GRMZM2G434910	33072331	33078988			GO:0006810,GO:0055085,GO:0016020,GO:0015171,GO:0003333	cationic amino acid transporter 2	LOC_Os10g30090.1	amino acid permease, putative, expressed
GRMZM2G042061	33138294	33139567			GO:0003735,GO:0006412,GO:0005622,GO:0005840	Ribosomal L28 family	LOC_Os05g01110.1	ribosomal protein L28 protein, putative, expressed
GRMZM2G042136	33171053	33173977			GO:0010181,GO:0016491,GO:0009055,GO:0050662	Quinone reductase family protein	LOC_Os03g53730.1	flavoprotein wrbA, putative, expressed
GRMZM5G823750	33284586	33288087			NA	NA	LOC_Os10g29530.1	expressed protein
GRMZM2G012030	33289709	33298694			NA	Kinase interacting (KIP1-like) family protein	LOC_Os10g28610.1	KIP1, putative, expressed
GRMZM2G313649	33291630	33421404			NA	Protein kinase superfamily protein	LOC_Os10g28640.1	RIO1 family protein, expressed
GRMZM2G115578	33412791	33418305			NA	Kinase interacting (KIP1-like) family protein	LOC_Os10g28610.1	KIP1, putative, expressed
GRMZM2G123097	33437289	33437925			NA	NA	NA	NA
GRMZM2G168240	33493808	33497017			NA	Pentatricopeptide repeat (PPR) superfamily protein	LOC_Os10g28665.2	PPR repeat domain containing protein, putative, expressed
GRMZM2G701452	33574247	33574692			NA	NA	NA	NA
GRMZM2G418005	33582887	33584597			GO:0016616,GO:0051287,GO:0008152,GO:0055114,GO:0048037	formate dehydrogenase	LOC_Os06g29180.1	erythronate-4-phosphate dehydrogenase domain containing protein, expressed
GRMZM2G418031	33610000	33611414			GO:0005515	BTB-POZ and MATH domain 2	LOC_Os10g29150.1	MBTB46 - Bric-a-Brac, Tramtrack, Broad Complex BTB domain with Meprin and TRAF Homology MATH domain, expressed
GRMZM2G144420	33641516	33644808			GO:0000166,GO:0046872,GO:0003824,GO:0008152,GO:0016020,GO:0015662,GO:0006812,GO:0006754	ATPase E1-E2 type family protein / haloacid dehalogenase-like hydrolase family protein	LOC_Os10g28240.1	calcium-transporting ATPase, plasma membrane-type, putative, expressed
GRMZM2G137694	33783019	33787020			GO:0016746,GO:0009058,GO:0016747,GO:0006633,GO:0016020,GO:0008610	3-ketoacyl-CoA synthase 11	LOC_Os10g28060.1	3-ketoacyl-CoA synthase, putative, expressed
GRMZM5G816135	33806891	33808778			NA	Mitochondrial substrate carrier family protein	LOC_Os03g09110.1	mitochondrial carrier protein, putative, expressed
GRMZM2G046021	33819024	33824962			GO:0005515,GO:0008080,GO:0008152	histone acetyltransferase of the GNAT family 1	LOC_Os10g28040.1	histone acetyltransferase GCN5, putative, expressed
GRMZM5G889250	33877287	33877775			NA	NA	NA	NA
GRMZM2G081500	33878401	33880677			NA	NA	NA	NA
GRMZM2G081504	33890306	33901250			GO:0008236,GO:0006508,GO:0016787,GO:0008152	acylaminoacyl-peptidase-related	LOC_Os10g28030.1	OsPOP22 - Putative Prolyl Oligopeptidase homologue, expressed
AC202040.4_FG002	33929744	33931243			NA	NA	LOC_Os06g28300.1	zinc knuckle family protein, expressed
GRMZM2G075150	33965634	33969612			GO:0006904,GO:0000145	exocyst complex component sec15A	LOC_Os10g27990.1	exocyst complex component 6, putative, expressed
GRMZM2G075077	33977752	33980950			NA	Protein of unknown function, DUF593	LOC_Os10g27480.1	expressed protein
GRMZM2G075039	33981185	33991770			GO:0003723	RNA-binding KH domain-containing protein	LOC_Os10g27470.1	KH domain containing protein, putative, expressed
GRMZM2G466835	34043852	34046416			GO:0005515	receptor like protein 46	LOC_Os08g16580.1	Cf2/Cf5 disease resistance protein, putative, expressed
GRMZM2G168506	34092743	34098884			GO:0016491,GO:0016706,GO:0055114	Oxoglutarate/iron-dependent oxygenase	LOC_Os10g27340.2	oxidoreductase, putative, expressed
GRMZM5G829516	34164623	34184036			NA	NA	NA	NA
GRMZM2G460793	34279978	34280775			NA	NA	NA	NA
GRMZM5G813903	34306136	34306387			NA	NA	NA	NA
GRMZM2G043509	34311190	34326314			0	DNAse I-like superfamily protein	LOC_Os10g27230.1	endonuclease/exonuclease/phosphatase family domain containing protein, expressed
GRMZM5G865576	34399889	34449447			GO:0000166,GO:0046872	aminophospholipid ATPase 3	LOC_Os06g36990.1	phospholipid-transporting ATPase 4, putative, expressed
GRMZM2G390432	34532387	34539232			NA	NA	LOC_Os10g27180.1	expressed protein
GRMZM2G134903	34584610	34589024			NA	Polynucleotidyl transferase, ribonuclease H-like superfamily protein	LOC_Os10g26730.1	exonuclease, putative, expressed
GRMZM2G120579	34609536	34613247			NA	uridylyltransferase-related	LOC_Os08g14440.2	uridylyltransferase-related, putative, expressed
GRMZM2G066291	34751798	34753453			NA	phytochrome kinase substrate-related	LOC_Os10g26670.1	expressed protein
GRMZM2G138583	34784944	34801923			NA	ARM repeat superfamily protein	LOC_Os10g26660.1	expressed protein
GRMZM5G879737	34959954	34966348			NA	RING/U-box superfamily protein	LOC_Os10g26610.1	mandelonitrile lyase, putative, expressed
GRMZM2G015418	34966671	34968937			GO:0000287,GO:0004427,GO:0006796,GO:0005737	pyrophosphorylase 1	LOC_Os10g26600.1	soluble inorganic pyrophosphatase, putative, expressed
GRMZM2G084021	34997160	34999838			NA	NA	LOC_Os10g26540.1	expressed protein
GRMZM5G803812	35008190	35010392			GO:0003700,GO:0043565,GO:0006355,GO:0003677,GO:0005634	Homeobox-leucine zipper protein family	LOC_Os10g26500.1	homeobox associated leucine zipper, putative, expressed
GRMZM5G821006	35062992	35063661			NA	NA	NA	NA
GRMZM5G814808	35075088	35075258			NA	NA	NA	NA
GRMZM2G133401	35183313	35183813			NA	NA	NA	NA
GRMZM2G017805	35269187	35273535			GO:0005515	Galactose oxidase/kelch repeat superfamily protein	LOC_Os03g07530.1	OsFBK12 - F-box domain and kelch repeat containing protein, expressed
GRMZM2G018082	35276306	35278954			GO:0016491,GO:0008152,GO:0055114	Oxidoreductase family protein	LOC_Os10g26400.1	uncharacterized oxidoreductase, putative, expressed
GRMZM2G176390	35299822	35300866			NA	NA	LOC_Os10g14020.1	TPD1, putative, expressed
GRMZM2G037420	35310657	35314220			NA	NA	NA	NA
GRMZM2G366638	35390983	35393254			NA	NA	NA	NA
GRMZM2G701459	35524009	35524583			NA	NA	NA	NA
GRMZM2G701461	35549130	35549519			NA	NA	NA	NA
GRMZM5G842165	35568965	35573076			NA	NA	LOC_Os03g58590.1	expressed protein
GRMZM2G364320	35587836	35590448			NA	Aluminium induced protein with YGL and LRDR motifs	LOC_Os03g53270.1	stem-specific protein TSJT1, putative, expressed
GRMZM2G065268	35597515	35600959			NA	NA	LOC_Os07g37820.1	expressed protein
GRMZM2G396070	35628746	35629126			NA	NA	LOC_Os10g26100.1	expressed protein
GRMZM2G094999	35646619	35648590			NA	SLOW GROWTH 1	LOC_Os10g26070.1	pentatricopeptide, putative, expressed
GRMZM2G043182	35709682	35711264			NA	Mitochondrial substrate carrier family protein	LOC_Os10g25830.1	mitochondrial carrier protein, putative, expressed
GRMZM2G110473	35782214	35783579			NA	NA	LOC_Os10g25810.1	expressed protein
GRMZM2G040182	36058740	36071056			GO:0005515	F-box family protein	LOC_Os10g25680.1	OsFBL52 - F-box domain and LRR containing protein, expressed
GRMZM2G133743	36088516	36090500			NA	Fcf2 pre-rRNA processing protein	LOC_Os02g49780.1	expressed protein
GRMZM2G143599	36283629	36286496			NA	Mob1/phocein family protein	LOC_Os10g25674.1	mps one binder kinase activator-like 1A, putative, expressed
GRMZM2G325208	36298809	36299476			NA	calmodulin (CAM)-binding protein of 25 kDa	LOC_Os01g17050.1	VQ domain containing protein, putative, expressed
AC211332.4_FG005	36354980	36355480			NA	NA	NA	NA
GRMZM2G478078	36445589	36472676			GO:0003774,GO:0005524,GO:0016459	myosin, putative	LOC_Os10g25565.1	myosin-Va, putative, expressed
GRMZM2G110976	36513549	36530714			NA	myosin, putative	LOC_Os10g25560.1	XI-I, putative, expressed
GRMZM2G110968	36546532	36548678			GO:0004672,GO:0005524,GO:0006468	Protein kinase superfamily protein	LOC_Os10g25550.1	tyrosine protein kinase domain containing protein, putative, expressed
GRMZM2G087827	36593492	36595356			GO:0016788,GO:0006629	GDSL-like Lipase/Acylhydrolase superfamily protein	LOC_Os10g25400.1	GDSL-like lipase/acylhydrolase, putative, expressed
GRMZM2G051174	36664128	36680454			GO:0044237	NagB/RpiA/CoA transferase-like superfamily protein	LOC_Os10g25320.1	initiation factor 2 subunit family domain containing protein, expressed
GRMZM2G064775	36764589	36765932			GO:0005515	jasmonate-zim-domain protein 1	LOC_Os03g08320.1	ZIM domain containing protein, putative, expressed
AC197764.4_FG003	36832340	36833181			GO:0005515	TIFY domain/Divergent CCT motif family protein	LOC_Os03g28940.2	ZIM domain containing protein, putative, expressed
GRMZM2G351423	36894328	36899049			GO:0003723,GO:0006396	3\'-5\'-exoribonuclease family protein	LOC_Os08g02060.1	expressed protein
GRMZM2G173596	36954199	36955066			GO:0005515	TIFY domain/Divergent CCT motif family protein	LOC_Os10g25230.1	ZIM domain containing protein, putative, expressed
GRMZM5G881846	36962935	36963203			NA	NA	NA	NA
GRMZM2G064390	37076106	37099865			NA	Transcription factor TFIIE, alpha subunit	LOC_Os08g25460.1	transcription initiation factor, putative, expressed
GRMZM2G064370	37100725	37101796			NA	NA	NA	NA
GRMZM2G087893	37174059	37175833			NA	NA	NA	NA
GRMZM2G087944	37191828	37205797			NA	ARM repeat superfamily protein	LOC_Os03g12300.1	HEAT repeat family protein, putative, expressed
GRMZM2G088018	37224374	37225306			GO:0030170,GO:0009058,GO:0016740,GO:0016769	alanine aminotransferase 2	LOC_Os10g25140.1	aminotransferase, classes I and II, domain containing protein, expressed
GRMZM2G088028	37226131	37228257			GO:0030170,GO:0009058,GO:0016740,GO:0016769	alanine aminotransferase 2	LOC_Os10g25140.1	aminotransferase, classes I and II, domain containing protein, expressed
GRMZM2G088064	37229141	37234332			NA	NA	NA	NA
GRMZM2G088243	37255876	37256745			NA	NA	LOC_Os10g25100.1	expressed protein
GRMZM2G088348	37299669	37303456			GO:0003676,GO:0004781,GO:0000103	Pseudouridine synthase/archaeosine transglycosylase-like family protein	LOC_Os03g53230.1	bifunctional 3-phosphoadenosine 5-phosphosulfate synthetase, putative, expressed
GRMZM2G088415	37308997	37310793			GO:0003676,GO:0055114,GO:0016491	RNA-binding (RRM/RBD/RNP motifs) family protein	LOC_Os04g53330.1	RNA recognition motif containing protein, putative, expressed
GRMZM2G383472	37351868	37353026			NA	NA	LOC_Os03g18490.1	RPGR, putative, expressed
GRMZM2G357152	37361902	37363999			GO:0015031,GO:0008565,GO:0005743	Mitochondrial import inner membrane translocase subunit Tim17/Tim22/Tim23 family protein	LOC_Os03g18500.1	mitochondrial import inner membrane translocase subunit Tim17, putative, expressed
GRMZM2G096228	37374885	37376902			NA	centrin2	LOC_Os10g25010.1	OsCML8 - Calmodulin-related calcium sensor protein, expressed
GRMZM2G042208	37436196	37438578			NA	NA	LOC_Os10g25000.1	expressed protein
GRMZM2G083453	37625052	37626359			NA	NA	LOC_Os10g24070.1	expressed protein
GRMZM5G856012	37676353	37677246			NA	NA	NA	NA
GRMZM2G107152	37688499	37690543			NA	NA	NA	NA
GRMZM5G838902	37695179	37696072			NA	NA	NA	NA
GRMZM5G835721	37702606	37703715			NA	NA	NA	NA
GRMZM2G152853	37705209	37720726			NA	NA	LOC_Os10g24070.1	expressed protein
AC212000.3_FG001	37833955	37835712			NA	NA	NA	NA
GRMZM2G122805	37836454	37846968			GO:0003924,GO:0005525,GO:0007264,GO:0005622	RAB GTPase homolog A4A	LOC_Os10g23100.1	ras-related protein, putative, expressed
GRMZM2G086202	37924548	37930105			NA	NA	NA	NA
AC217556.3_FG003	37931456	37936949			GO:0003676	RNA-binding (RRM/RBD/RNP motifs) family protein	LOC_Os10g08570.1	RNA recognition motif family protein, expressed
GRMZM2G474555	38014057	38014676			NA	NA	LOC_Os10g08780.1	expressed protein
GRMZM2G005260	38151595	38154162			NA	NA	LOC_Os10g10180.1	methyltransferase domain containing protein, putative, expressed
GRMZM5G869762	38166624	38167147			NA	NA	NA	NA
GRMZM2G432926	38201596	38202808			GO:0005215,GO:0006810,GO:0016020	plasma membrane intrinsic protein 2	LOC_Os07g26690.1	aquaporin protein, putative, expressed
GRMZM2G341747	38258524	38268547			GO:0005515,GO:0005634,GO:0003677,GO:0030528,GO:0006355,GO:0005516	signal responsive 1	LOC_Os10g22950.1	calmodulin-binding transcription activator, putative, expressed
AC186309.3_FG002	38325635	38326853			NA	NA	NA	NA
AC186309.3_FG006	38388468	38389163			NA	NA	NA	NA
GRMZM2G018558	38390851	38397939			GO:0004177,GO:0006508,GO:0005622,GO:0003677,GO:0003899,GO:0006351,GO:0030145,GO:0019538,GO:0008235,GO:0005737	Cytosol aminopeptidase family protein	LOC_Os02g55140.1	leucine aminopeptidase, chloroplast precursor, putative, expressed
GRMZM2G071087	38472076	38479696			GO:0003824	Protein phosphatase 2C family protein	LOC_Os10g22460.1	expressed protein
GRMZM2G377341	38567212	38578529			GO:0016874,GO:0005524,GO:0046872,GO:0003989,GO:0006633,GO:0003824,GO:0008152,GO:0008716	acetyl-CoA carboxylase 1	LOC_Os10g21910.1	acetyl-CoA carboxylase, putative, expressed
GRMZM2G158252	38752228	38809303			GO:0000156,GO:0000160,GO:0006355,GO:0000155,GO:0007165,GO:0016020,GO:0005524	histidine kinase 2	LOC_Os10g21810.1	histidine kinase, putative, expressed
GRMZM2G136901	38845776	38858324	S5_38858121	4.23	NA	Uncharacterised protein family (UPF0497)	LOC_Os10g20250.1	membrane associated DUF588 domain containing protein, putative, expressed
GRMZM2G436064	38858745	38859757			NA	NA	NA	NA
GRMZM2G303631	38978060	38995105			NA	vaculolar sorting receptor 3	LOC_Os10g20630.1	vacuolar-sorting receptor precursor, putative, expressed
GRMZM2G074804	39137147	39139373			NA	HNH endonuclease domain-containing protein	LOC_Os10g18890.1	HNH endonuclease domain-containing protein, putative, expressed
AC194219.3_FG002	39141456	39142578			NA	NA	NA	NA
GRMZM2G111238	39178757	39192767	S5_39186877	4.22	NA	zinc ion binding;nucleic acid binding	LOC_Os10g17740.1	ZOS10-02 - C2H2 zinc finger protein, expressed
GRMZM5G809978	39240051	39240486			NA	NA	NA	NA
GRMZM2G390678	39269644	39271945			GO:0016788,GO:0006629	GDSL-like Lipase/Acylhydrolase superfamily protein	LOC_Os10g05088.1	GDSL-like lipase/acylhydrolase, putative, expressed
GRMZM2G151616	39340033	39355016			0	RING/U-box superfamily protein	LOC_Os11g18947.1	zinc finger, C3HC4 type domain containing protein, expressed
GRMZM2G151589	39359195	39361652			0	Pathogenesis-related thaumatin superfamily protein	LOC_Os10g05600.1	thaumatin-like protein 1 precursor, putative, expressed
GRMZM2G095094	39400021	39402873			0	Tetratricopeptide repeat (TPR)-like superfamily protein	LOC_Os02g57800.1	PPR repeat containing protein, expressed
GRMZM2G095090	39402963	39403474			NA	NA	NA	NA
GRMZM2G094632	39411646	39412902			NA	Bifunctional inhibitor/lipid-transfer protein/seed storage 2S albumin superfamily protein	LOC_Os10g05720.1	LTPL37 - Protease inhibitor/seed storage/LTP family protein precursor, expressed
GRMZM2G094599	39414314	39416816			GO:0005515	armadillo repeat only 1	LOC_Os10g05730.1	armadillo/beta-catenin repeat family protein, putative, expressed
GRMZM2G094543	39455342	39456311			NA	NA	LOC_Os10g07440.1	expressed protein
GRMZM2G439951	39518624	39520093			NA	Phosphate-responsive 1 family protein	LOC_Os10g22990.1	phi-1-like phosphate-induced protein, putative, expressed
GRMZM2G464011	39627828	39628698			NA	NA	NA	NA
AC217560.3_FG001	39628190	39628627			NA	NA	NA	NA
GRMZM2G001191	39667255	39674989			GO:0016779	Nucleotidyltransferase family protein	LOC_Os10g11034.1	caffeine-induced death protein 1, putative, expressed
GRMZM2G048205	39798255	39802675			NA	Calcium-binding endonuclease/exonuclease/phosphatase family	LOC_Os10g13550.1	endonuclease/exonuclease/phosphatase family domain containing protein, expressed
GRMZM2G048549	39817839	39821668			NA	Calcium-binding EF-hand family protein	LOC_Os10g09850.1	EF hand family protein, putative, expressed
GRMZM2G012209	39870761	39883911			NA	nucleotide-sensitive chloride conductance regulator (ICln) family protein	LOC_Os10g08879.1	nucleotide-sensitive chloride conductance regulator containing protein, expressed
GRMZM2G012926	39880443	39883919			NA	NB-ARC domain-containing disease resistance protein	LOC_Os10g04540.1	expressed protein
GRMZM2G012933	39888672	39890207			GO:0043531,GO:0006915,GO:0005524	NB-ARC domain-containing disease resistance protein	LOC_Os10g04570.1	expressed protein
GRMZM2G012958	39892530	39898421			GO:0005525,GO:0007264,GO:0005634,GO:0005737,GO:0005622	Ras-related small GTP-binding family protein	LOC_Os10g04580.1	ras-related protein, putative, expressed
GRMZM2G013196	39898799	39906012			NA	NA	NA	NA
GRMZM2G134629	39919349	39920100			NA	Protein kinase superfamily protein	LOC_Os03g29410.1	tyrosine protein kinase domain containing protein, putative, expressed
GRMZM2G435497	39946292	39951061			NA	ARM repeat superfamily protein	LOC_Os02g50640.1	HEAT repeat family protein, putative, expressed
GRMZM2G134597	39956857	39958566			GO:0005506,GO:0009055,GO:0016705,GO:0020037,GO:0055114	cytochrome P450, family 87, subfamily A, polypeptide 6	LOC_Os10g05020.1	cytochrome P450, putative, expressed
GRMZM2G014180	40079587	40104344			GO:0003677,GO:0045893,GO:0005634,GO:0016563	transcription activators;DNA binding;RNA polymerase II transcription factors;catalytics;transcription initiation factors	LOC_Os10g10990.1	transcription initiation factor IIF, alpha subunit domain containing protein, expressed
